# Supplementary material for: Improving Physicochemical Stability of Quercetin-Loaded Hollow Zein Particles with Chitosan/Pectin Complex Coating
Source: Antioxidants (Basel). 2021 Sep 16;10(9):1476. doi: 10.3390/antiox10091476 (PMC8470427; doi:10.3390/antiox10091476)
Supplement: Supplementary file 1 [file antioxidants-10-01476-s001.zip]

Archive with 1 entries (1 files):
- antioxidants-1375662-supplementary.pdf
